# Supplementary material for: Efficacy and Safety of Intraosseous Versus Intravenous Antibiotic in Primary and Revision Total Joint Arthroplasty: A Systematic Review and Meta-Analysis
Source: Medicina (Kaunas). 2025 Sep 25;61(10):1750. doi: 10.3390/medicina61101750 (PMC12565870; doi:10.3390/medicina61101750)
Supplement: Supplementary file 1 [file medicina-61-01750-s001.zip]

Archive with 1 entries (1 files):
- medicina-3876232-supplementary.pdf
